# Supplementary material for: Knowledge, Attitudes, and Practices of Community Pharmacy Professionals on Poultry Antibiotic Dispensing, Use, and Bacterial Antimicrobial Resistance in Zambia: Implications on Antibiotic Stewardship and WHO AWaRe Classification of Antibiotics
Source: Antibiotics (Basel). 2022 Sep 7;11(9):1210. doi: 10.3390/antibiotics11091210 (PMC9495135; doi:10.3390/antibiotics11091210)
Supplement: Supplementary file 1 [file antibiotics-11-01210-s001.zip]

Archive with 1 entries (1 files):
- antibiotics-1842339-supplementary.pdf
